# Supplementary material for: Association Between Physical Activity, Sedentary Behavior and Breast Cancer Risk Among Moroccan Women: A Multicenter Case–Control Study
Source: Epidemiologia (Basel). 2026 Feb 3;7(1):22. doi: 10.3390/epidemiologia7010022 (PMC12922063; doi:10.3390/epidemiologia7010022)
Supplement: Supplementary file 1 [file epidemiologia-07-00022-s001.zip]

Archive with 1 entries (1 files):
- epidemiologia-4008224-supplementary.pdf
